# Supplementary material for: CH vs. HC—Promiscuous Metal Sponges in Antimicrobial Peptides and Metallophores
Source: Molecules. 2023 May 9;28(10):3985. doi: 10.3390/molecules28103985 (PMC10221980; doi:10.3390/molecules28103985)
Supplement: Supplementary file 1 [file molecules-28-03985-s001.zip]

Archive with 1 entries (1 files):
- molecules-2380111-supplementary.pdf
